# Supplementary material for: Deciphering morphological and biochemical modulations in mungbean by application of ethylene precursor and inhibitors under cadmium stress
Source: Sci Rep. 2025 May 1;15:15294. doi: 10.1038/s41598-025-96375-y (PMC12045965; doi:10.1038/s41598-025-96375-y)
Supplement: Supplementary file 1 — Supplementary Material 1 [file 41598_2025_96375_MOESM1_ESM.xlsx]

## Sheet: Sheet1
NM-98 (0 µM CdCl2)	variety	Cd stress	treatment	replicate	RL	Mean	SD	SE	SL	Mean	SD	SE	RFW	Mean	SD	SE	RDW	Mean	SD	SE	SFW	Mean	SD	SE	SDW	Mean	SD	SE	Total Chl	Mean	SD	SE	T.Phenolics	Mean	SD	SE	TSP	Mean	SD	SE	H2O2	Mean	SD	SE	MDA	Mean	SD	SE	CAT
Control	1	1	1	1	10.2	9.225	0.910586	0.52635	19.1	20.225	0.838153	0.484481	1.23	1.515	0.330101	0.19081	0.23	0.7325	0.440483	0.254614	1.17	2.1175	0.853048	0.05925	1.1	1.2425	0.178582	0.103227	12.42	13.9425	13.9425	0.05925	15	14.85	0.74018	0.246727	29	27.17	1.50062	0.867412	18.67	18.9175	0.833002	0.481504	1.77	2.115	0.632271	0.365475	1
	1	1	1	2	9.4				20.1				1.97				0.97				1.87				1.5				13.88				14.66				25.34				20				2.12				2.15
	1	1	1	3	8				20.7				1.32				0.52				3.22				1.22				15.72				15.76				27.34				19				3				3
	1	1	1	4	9.3				21				1.54				1.21				2.21				1.15				13.75				13.98				27				18				1.57				1.65
ACC	1	1	2	1	7.3	8.925	1.55215	0.897196	19.1	19.225	1.11168	0.64259	2.13	2.0975	0.385087	0.222593	1.12	0.9225	0.14975	0.0865606	2.82	2.8825	0.111467	0.0644321	1.17	1.3475	0.210772	0.121834	14.51	14.635	14.635	0.45954	18	18.25	1.25831	0.419435	31	30.25	1.70783	0.987182	14	13.6625	1.24725	0.720952	1.37	1.95	0.661161	0.382174	1
	1	1	2	2	11				19.1				1.6				0.88				2.95				1.65				13.63				17				30				15				2				2
	1	1	2	3	9				20.7				2.12				0.76				3				1.32				15.65				18				32				13.65				2.86				2.66
	1	1	2	4	8.4				18				2.54				0.93				2.76				1.25				14.75				20				28				12				1.57				1.6
AVG	1	1	3	1	10.5	9.525	0.7932	0.458497	13.1	13.225	1.62352	0.938454	1.09	1.37	0.27313	0.157879	0.48	0.4325	0.218689	0.12641	2.48	2.565	0.133791	0.0773358	0.788	0.72775	0.0925072	0.0534724	11	11.3325	11.3325	0.55058	14.76	14.8225	0.679234	0.226411	20.34	22.6475	1.77116	1.02379	19	20.5	1.29099	0.74624	1.47	1.9825	0.529489	0.306063	2
	1	1	3	2	9.7				11.1				1.54				0.3				2.63				0.6				11.43				14.87				22.35				20				2.13				2.33
	1	1	3	3	8.6				13.7				1.19				0.72				2.72				0.72				12.15				15.66				24.5				22				2.66				2.7
	1	1	3	4	9.3				15				1.66				0.23				2.43				0.803				10.75				14				23.4				21				1.67				1.73
PZA	1	1	4	1	9.9	8.275	1.59243	0.92048	17.1	16.225	0.670199	0.387398	2	1.1925	0.609993	0.352597	1	0.7575	0.280758	0.162288	3	2.5475	0.332202	0.48555	1.1	1.2875	0.476751	0.275579	12.51	13.965	13.965	0.7225	12	12.8575	1.01713	0.339044	27	26.625	1.25	0.722543	15.34	15.4425	0.595336	0.344125	1.89	2.655	0.590678	0.341432	1.1
	1	1	4	2	7.4				16.3				0.54				0.54				2.5				2				13.88				13.43				25				16				2.73				1.87
	1	1	4	3	6.5				15.5				1				0.49				2.49				1				15.72				14				26.5				14.65				3.33				3
	1	1	4	4	9.3				16				1.23				1				2.2				1.05				13.75				12				28				15.78				2.67				2
AgNO3	1	1	5	1	7.6	8.675	1.2842	0.742311	18	16.75	0.988264	0.571251	2.34	1.44	0.667383	0.38577	0.34	0.7825	0.445898	0.257744	2.89	2.57	0.235514	0.5855	1	1.1275	0.35453	0.204931	12	12.8625	12.8625	0.43497	12	12.855	1.11659	0.372196	20	22.5125	1.91066	0.10443	18.39	18.8775	0.985913	0.569892	1.79	2.5225	0.515711	0.298099	1.59
	1	1	5	2	10.4				17				0.74				0.74				2.57				1.65				11.83				11.8				22.25				19.34				2.63				2
	1	1	5	3	8.9				15.7				1.25				0.65				2.49				0.86				13.62				13.62				24.5				17.78				3				1.76
	1	1	5	4	7.8				16.3				1.43				1.4				2.33				1				14				14				23.3				20				2.67				2
NM-98 (50 µM CdCl2) Control	1	2	1	1	11.3	10.75	0.866025	0.500593	21.1	22.6	1.82757	1.0564	2.54	1.8575	0.68675	0.396965	0.84	0.8825	0.245544	0.141933	3	2.6125	0.291933	0.51012	1.27	1.3675	0.177459	0.102577	16	15.655	15.655	0.4913	20.44	19.585	1.81223	0.604076	30	31.31	2.13176	0.23223	15	14.635	1.09525	0.633091	1	1.7675	0.654898	0.378554	2.76
	1	2	1	2	9.7				24.6				1				1				2.67				1.63				17				18.67				33.24				13.54				1.77				1.8
	1	2	1	3	11.6				23.7				2.26				0.56				2.43				1.32				14.62				17.58				33				16				1.7				2
	1	2	1	4	10.4				21				1.63				1.13				2.35				1.25				15				21.65				29				14				2.6				3
ACC	1	2	2	1	6.1	7.375	1.02429	0.592074	16.1	17.1	2.00167	1.15703	2	1.2525	0.554219	0.320358	0.36	0.54	0.311127	0.179842	3	2.0775	0.705992	0.20087	1.07	1.2675	0.191898	0.110924	12	13.15	13.15	0.60116	12.78	13.445	0.693325	0.231108	28.76	28.69	1.24809	0.72144	16	17.29	0.946784	0.547274	1.49	2.1825	0.470558	0.271999	1
	1	2	2	2	7.1				19.6				0.67				1				2				1.53				13.08				13.08				29				18				2.33				1.5
	1	2	2	3	7.8				17.7				1.24				0.46				2.03				1.22				14.17				14.37				27				17.16				2.54				2
	1	2	2	4	8.5				15				1.1				0.34				1.28				1.25				13.35				13.55				30				18				2.37				2
AVG	1	2	3	1	11.4	10.825	1.34753	0.778918	17	18.35	1.13871	0.658215	1.36	2.055	0.687289	0.397277	1.12	0.7675	0.325717	0.188276	2.66	2.78	0.155778	0.07397	1.6	1.53	0.194422	0.112383	11	12.9	12.9	0.45665	17.45	17.9425	0.960673	0.320224	26.45	23.9425	1.95522	1.13019	16.45	16.9475	1.01546	0.586971	1	1.845	0.678503	0.392198	2.54
	1	2	3	2	8.9				19.7				1.86				0.96				3				1.24				13.18				16.87				22.87				15.78				2				2.14
	1	2	3	3	11				18				3				0.43				2.68				1.63				14.07				18.45				24.45				17.56				1.74				2
	1	2	3	4	12				18.7				2				0.56				2.78				1.65				13.35				19				22				18				2.64				2.84
PZA	1	2	4	1	10	9.025	0.818026	0.472847	21.1	22.3	1.48997	0.861252	2.12	2.1925	0.200229	0.115739	1.02	0.9525	0.0853913	0.0493591	2.63	2.7225	0.221867	0.58903	1.6	1.4725	0.293414	0.169603	14.1	14.8725	14.8725	0.59682	20.34	19.425	1.91023	0.636742	28.96	28.735	1.25447	0.725128	14	14.635	0.998816	0.57735	1.54	2.295	0.596965	0.345066	1.65
	1	2	4	2	9.1				24				1.96				0.96				3				1.04				13.94				18.43				28.98				15.87				3				3.15
	1	2	4	3	8				23.1				2.43				0.83				2.48				1.56				15.45				17.33				27				13.67				2.34				2.64
	1	2	4	4	9				21				2.26				1				2.78				1.69				16				21.6				30				15				2.3				2.47
AgNO3	1	2	5	1	10.7	9.05	1.35	0.780347	20	21.5	1.29099	0.74624	2	2.145	0.694238	0.401294	0.97	0.8125	0.20998	0.121376	2.97	2.8225	0.205	0.6315	1.43	1.4475	0.231283	0.133689	12.7	13.86	13.86	0.01156	20	18.84	2.07101	0.690335	31.36	31.09	1.42562	0.824059	17	17.98	0.95247	0.550561	1.21	1.9675	0.631895	0.365257	1.27
	1	2	5	2	11				23				3				1				3				1.14				13.74				18				32				18.56				2.3				2.33
	1	2	5	3	8				22				1.32				0.72				2.76				1.53				15				21				32				17.36				1.72				1.77
	1	2	5	4	10				21				2.26				0.56				2.56				1.69				14				16.36				29				19				2.64				2.93
NM-28 (0 µM CdCl2)
Control	2	1	1	1	9.1	9.225	0.903235	0.522101	20.1	21.7	1.40712	0.813367	1.34	1.685	0.410325	0.237182	1.34	0.985	0.345012	0.199429	2.54	2.435	0.558898	0.40751	1.82	1.215	0.403774	0.233395	13.7	13.6125	13.6125	0.5685	15	16.925	2.16545	0.721816	28	25.1625	1.97627	1.14235	18	15.7125	1.73462	1.00267	1.89	2.6225	0.714907	0.413241	1.59
	2	1	1	2	9.8				23.2				2.02				1.22				1.62				1.04				12				16				23.65				16				3.56				3.6
	2	1	1	3	8				22.5				1.32				0.72				2.72				1				14.95				20				25				14.87				2.74				2.77
	2	1	1	4	10				21				2.06				0.66				2.86				1				13.8				16.7				24				13.98				2.3				2.3
ACC	2	1	2	1	4	5.175	1.26062	0.728683	16	15.325	0.873212	0.504747	0.76	1.0375	0.332102	0.191966	0.7	0.5275	0.162763	0.0940824	2.57	1.78	0.557793	0.0289	0.82	0.775	0.0932738	0.0539155	11	12.065	12.065	0.57399	10	10.775	1.85568	0.618562	25	23.8525	1.36785	0.790667	18	18.55	0.873689	0.505023	1.49	2.345	0.669453	0.386967	1
	2	1	2	2	6				14.1				0.82				0.6				1.74				0.64				10.76				10.76				23.65				18.5				3.06				2
	2	1	2	3	4.2				15.3				1.49				0.49				1.29				0.85				13.5				9				22				17.9				2.63				2
	2	1	2	4	6.5				15.9				1.08				0.32				1.52				0.79				13				13.34				24.76				19.8				2.2				1.77
AVG	2	1	3	1	9	8.95	1.11505	0.644537	17	17.175	1.92938	1.11525	1.76	1.885	0.347035	0.200598	0.76	0.76	0.163095	0.0942746	2.76	2.455	0.255147	0.41908	1	0.7825	0.188392	0.108897	12	10.8725	10.8725	0.28468	12	12.1425	1.06202	0.354007	24.45	22.9125	1.31533	0.760306	17	15.3825	1.11948	0.647096	1	2.0875	0.753188	0.435369	2
	2	1	3	2	10.5				15				2.31				0.71				2.31				0.54				10.75				11				23.32				15.18				2.45				2.55
	2	1	3	3	8.3				17				1.49				0.59				2.19				0.8				9.5				13.57				22.56				14.9				2.7				2.8
	2	1	3	4	8				19.7				1.98				0.98				2.56				0.79				11.24				12				21.32				14.45				2.2				2.6
PZA	2	1	4	1	9.6	9.375	1.29196	0.746799	21.1	21.65	1.09087	0.630561	1.06	1.5375	0.384393	0.222193	0.86	0.92	0.0761577	0.0440218	2.32	2.3775	0.283828	0.30925	1.72	1.15	0.384187	0.222074	13.33	13.3525	13.3525	0.71821	12.43	12.3275	0.943199	0.3144	28	28.265	1.68154	0.971987	17.54	16.155	1.30664	0.755281	1.32	2.18	0.609043	0.352048	1.42
	2	1	4	2	11				23				1.57				0.97				2.57				1				11.95				11				26.06				15.08				2.5				2.55
	2	1	4	3	7.9				22				1.52				0.85				2.62				0.88				14.98				13.21				29				15				2.7				2.79
	2	1	4	4	9				20.5				2				1				2				1				13.15				12.67				30				17				2.2				2.25
AgNO3	2	1	5	1	10	9.575	1.26062	0.728683	22	22.5	1.15181	0.665786	2.23	1.47	0.705738	0.407941	0.66	0.9025	0.163376	0.0944369	2.46	2.265	0.311288	0.2475	1.6	1.1425	0.305328	0.17649	13	12.9375	12.9375	0.47832	10.67	10.475	0.446953	0.148984	28.67	28.5525	1.78881	1.03399	17.84	16.255	1.39019	0.803579	1.23	2.1575	0.653828	0.377936	1.23
	2	1	5	2	11				24				0.57				1				2				0.97				11.65				10.23				26				15.18				2.48				2.48
	2	1	5	3	8				22.7				1.32				0.95				2.6				1				14				11				29.54				15				2.72				2.72
	2	1	5	4	9.3				21.3				1.76				1				2				1				13.1				10				30				17				2.2				2.2
NM-28 (50 µM CdCl2) Control	2	2	1	1	7.7	7.725	1.32004	0.763028	15.9	15.775	0.320156	0.185061	0.88	0.9825	0.260816	0.150761	0.48	0.5975	0.0997914	0.0576829	2	1.9025	0.136717	0.09971	0.97	0.945	0.0911043	0.0526615	10.67	11.1675	11.1675	0.4552	10	11.225	0.932291	0.310764	20.34	21.085	0.684763	0.395817	20.44	21.485	0.711266	0.411137	2	2.93	0.828412	0.478851	1.76
	2	2	1	2	6				16				0.67				0.67				1.9				1				11				11				21				21.65				3				2.45
	2	2	1	3	9.2				15.3				1.12				0.55				2				1				12				12				21				22				2.72				2.23
	2	2	1	4	8				15.9				1.26				0.69				1.71				0.81				11				11.9				22				21.85				4				3
ACC	2	2	2	1	6	6.175	0.888351	0.513497	16.9	17.775	1.25797	0.727153	1.16	1.58	0.373095	0.215662	0.85	0.6825	0.120381	0.0695846	2.85	2.445	0.558361	0.41329	1.63	1.2275	0.285934	0.16528	13	13.5	13.5	0.61231	15.57	15.8925	0.844329	0.281443	25.43	26.825	1.05819	0.611671	16.54	15.475	0.979575	0.566228	1.34	2.085	0.684763	0.395817	1
	2	2	2	2	5				19				1.4				0.59				1.93				1.05				14				17				26.87				16				2				1.96
	2	2	2	3	6.7				18.7				2				0.69				3				1.23				15				15				27				14.36				2				2
	2	2	2	4	7				16.5				1.76				0.6				2				1				12				16				28				15				3				2.96
AVG	2	2	3	1	7	6.475	0.984463	0.569054	15.8	15.75	0.310913	0.179718	1	0.8925	0.532377	0.307732	0.55	0.46	0.0778888	0.0450224	2.12	1.9275	0.175	0.11416	0.52	0.635	0.0785281	0.045392	10	9.3875	9.3875	0.4263	8	7.52	1.09264	0.364214	16.87	18.5525	1.87007	1.08096	16.98	18.605	1.81566	0.5156	1.65	2.385	0.663752	0.383672	2
	2	2	3	2	5				16				0.43				0.4				1.88				0.68				9				7.54				17.34				17.44				2.89				2
	2	2	3	3	6.9				15.3				0.54				0.39				2				0.65				10.55				8.54				21				21				2				2.2
	2	2	3	4	7				15.9				1.6				0.5				1.71				0.69				8				6				19				19				3				2.42
PZA	2	2	4	1	5.5	5.125	0.853913	0.493591	14	15.4	0.95219	0.550399	0.76	0.75	0.580919	0.335791	0.65	0.4725	0.134257	0.0776053	2.12	1.9575	0.174428	0.1312	0.82	0.8775	0.151079	0.0873292	14	12.525	12.525	0.2398	8	8.75	1.70783	0.569275	20.4	20.35	1.7	0.982659	17.64	16.9625	1.01923	0.589149	2	2.64	0.453725	0.262269	2
	2	2	4	2	5				16				0.44				0.35				2				1				12.67				9				21				16.34				2.92				1.76
	2	2	4	3	6				15.6				0.24				0.39				2				0.69				13.43				7				18				15.87				2.64				2.23
	2	2	4	4	4				16				1.56				0.5				1.71				1				10				11				22				18				3				1.97
AgNO3	2	2	5	1	7	6.8	0.33665	0.194595	15.6	15.275	0.877021	0.506949	0.96	0.835	0.532259	0.307664	0.76	0.585	0.143643	0.0830307	1.76	1.795	0.144568	0.03757	1	0.8925	0.146373	0.0846086	12	11.3875	11.3875	0.58237	10	9.7225	1.65973	0.553242	19.18	18.8825	1.29652	0.749432	19.28	18.9825	1.36393	0.788396	2	2.56	0.416973	0.241025	1.55
	2	2	5	2	6.3				16				0.24				0.44				1.66				0.88				11.32				9				17.76				17.86				2.56				2
	2	2	5	3	6.9				14				0.64				0.64				2				0.69				12.23				11.89				20.59				20.79				2.68				1.83
	2	2	5	4	7				15.5				1.5				0.5				1.76				1				10				8				18				18				3				1.76
[truncated: 7 more columns]
